# Supplementary material for: Photosynthetic Characteristics of Smaller and Larger Cell Size-Fractioned Phytoplankton Assemblies in the Daya Bay, Northern South China Sea
Source: Microorganisms. 2021 Dec 23;10(1):16. doi: 10.3390/microorganisms10010016 (PMC8846320; doi:10.3390/microorganisms10010016)
Supplement: Supplementary file 1 [file microorganisms-10-00016-s001.zip]

Archive with 1 entries (1 files):
- microorganisms-1529040-SI.pdf
